# Supplementary material for: Predictors of Decision-Making Regarding Endocrine Therapy in Breast Cancer Survivors: A Systematic Review
Source: J Clin Med. 2026 Jan 21;15(2):858. doi: 10.3390/jcm15020858 (PMC12842196; doi:10.3390/jcm15020858)
Supplement: Supplementary file 1 [file jcm-15-00858-s001.zip]

Archive with 2 entries (2 files):
- jcm-3964102-supplementary table S1.pdf
- jcm-3964102-supplementary table S2.pdf
